# Supplementary material for: The Effects of Perilla frutescens Extracts on IgA Nephropathy: A Systematic Review and Meta-Analysis
Source: Pharmaceuticals (Basel). 2023 Jul 10;16(7):988. doi: 10.3390/ph16070988 (PMC10385934; doi:10.3390/ph16070988)
Supplement: Supplementary file 1 [file pharmaceuticals-16-00988-s001.zip]

Archive with 1 entries (1 files):
- pharmaceuticals-2472313-supplementary.pdf
